# Supplementary material for: Facile Engineering of CoS@NiS Heterostructures for Efficient Oxygen Evolution Reaction
Source: Nanomaterials (Basel). 2025 Aug 8;15(16):1216. doi: 10.3390/nano15161216 (PMC12388220; doi:10.3390/nano15161216)
Supplement: Supplementary file 1 [file nanomaterials-15-01216-s001.zip]

Archive with 1 entries (1 files):
- nanomaterials-3760020-supplementary.pdf
